# Supplementary material for: Mechanistic studies of mycobacterial glycolipid biosynthesis by the mannosyltransferase PimE
Source: Nat Commun. 2025 Apr 29;16:3974. doi: 10.1038/s41467-025-57843-1 (PMC12041525; doi:10.1038/s41467-025-57843-1)
Supplement: Supplementary file 4 — Source Data [file 41467_2025_57843_MOESM4_ESM.xlsx]

## Sheet: Fig.4
HPTLC analysis of PIMs profiles from M. smegmatis strains
	Figure. 4g								Figure. 4h
	Figure. 4i

## Sheet: Supplementary Fig.1
TLC analysis of the enzymatic activity of MaPimE									Metal dependency analysis of MaPimE
Purified MaPimE in detergent, incorporated into a nanodisc and incorporated into a nanodisc with Fab-E6 bound
Single-point ELISA of Fab clones
phage ELISA	Fab_E1	Fab_E2	Fab_E3	Fab_E4	Fab_E5	Fab_E6	Fab_E7	Fab_E8	Fab_E9	Fab_E10	Fab_E11	Fab_E12
PimE	0.389	0.51	0.71	0.374	0.522	0.5	0.346	0.443	0.422	0.419	0.634	0.341
Empty Nanodisc	0.128	0.279	0.531	0.083	0.083	0.255	0.19	0.18	0.171	0.107	0.256	0.087
Multiple-point ELISA of Fabs against MaPimE
	PimE	E1	E4	E6	E9	E10	E11	E12	E15
	-11	0.012	0	0	-0.003	0.001	-0.004	-0.003	0.008
	-10.5229	0.003	0.004	0.015	0.001	0.001	0.001	0	0
	-10	0.006	0.003	0.01	0.004	-0.001	0.001	0	0
	-9.52288	0.012	0.005	0.024	0.006	0.007	0.005	0.002	0.003
	-9	0.076	0.021	0.088	0.008	0.01	0.01	0.005	0.022
	-8.52288	0.199	0.045	0.23	0.011	0.059	0.035	0.001	0.037
	-8	0.344	0.175	0.385	0.019	0.111	0.078	0.016	0.069
	-7.52288	0.401	0.358	0.484	0.037	0.26	0.169	-0.001	0.128
	-7	0.441	0.432	0.548	0.056	0.355	0.238	0.112	0.177
	-6.52288	0.464	0.467	0.638	0.105	0.443	0.296	0.175	0.213
	-6	0.465	0.477	0.596	0.185	0.455	0.336	0.293	0.262
	-5.52288	0.51	0.538	0.647	0.402	0.534	0.386	0.4	0.347

## Sheet: Supplementary Fig.9
TLC analysis of the enzymatic activity of WT and mutant PimE using 14C-labeled substrates
Relative activity of wild-type and PimE mutants
	Exp 1	Exp 1	Exp 1	Exp2	Exp2	Exp2	Exp2	Average (%)	STDEV
WT	104.99	103.24	91.78	104.86	95.14	90.93	109.07	100.001	7.24264
D160N	81	88.6		81.21	100.51	61.87	43.27	76.0767	20.4084
D160A	11.67	22.84		8.46	24.45	8.28	5.95	13.6083	8.00086
D58N	11.74	10.45		30.6	18.36	5.71	5.9	13.7933	9.44836
D58A	15.95	22.68		23.37	21.19	12.97	5.14	16.8833	7.04722
D55N	132.59	117.81				200.03	165.57	154	36.6093
D55A	106.13	101.74				121.2	99.76	107.207	9.70069
K195A	18.21	21.15				14.91	10.29	16.14	4.65906
Y62A	7.01	4.8				6.99	7.07	6.4675	1.11219
H322A	22.61	25.32				7.91	5.49	15.3325	10.0777
H321A	12.28	15				7.02	1.66	8.99	5.9035
Values are expressed as % relative to the wild-type PimE enzyme (100%).
Activity of wild-type PimE vs different PPM concetrations
	Quant 1	Quant 2	Average
PPM (uM)	umol/(mg*min)	umol/(mg*min)	umol/(mg*min)
1000	0.00152	0.00152	0.00152
750	0.00126	0.00152	0.00139
750	0.0012	0.00143	0.00132
500	0.00109	0.00139	0.00124
500	0.00146	0.0017	0.00158
250	0.000917	0.00114	0.00103
250	0.000987	0.00118	0.00109
100	0.000495	0.00063	0.000563
100	0.000457	0.000533	0.000495
50	0.000248	0.000291	0.000269
50	0.000275	0.00029	0.000282
0	0	0	0
Quant 1 and Quant 2 means quantification 1 and 2, respectively
Activity of wild-type PimE vs different AcPim4 concetrations
	Quant 1	Quant 2	Average
AcPIM4 (uM)	umol/(mg*min)	umol/(mg*min)	umol/(mg*min)
1000	0.00129	0.00129	0.00129
750	0.00126	0.00143	0.00135
750	0.00121	0.00134	0.00127
500	0.00108	0.00138	0.00123
500	0.00107	0.00125	0.00116
250	0.000908	0.00116	0.00103
250	0.000832	0.00125	0.00104
100	0.000591	0.000912	0.000752
100	0.000568	0.00091	0.000739
50	0.000378	0.000456	0.000417
50	0.00043	0.00044	0.000435
0	0	0	0
Quant 1 and Quant 2 means quantification 1 and 2, respectively

## Sheet: Supplementary Fig.12
	Western blot and Ponceu S staining for WT MaPimE and the mutant MaPimE constructs expressed in M.smegmatis
	Western blot analysis of WT MaPimE and the mutant MaPimE constructs expressed in E.coli
